# Supplementary material for: Shaping ability of four root canal instrumentation systems in simulated 3D-printed root canal models
Source: PLoS One. 2018 Aug 1;13(8):e0201129. doi: 10.1371/journal.pone.0201129 (PMC6070255; doi:10.1371/journal.pone.0201129)
Supplement: S1 File — Source code as cpp File. (CPP) [file pone.0201129.s001.cpp]

#include <opencv/cxcore.h>
#include <opencv/highgui.h>
#include <cstdio>
#include <cstdlib>
#include <vector>
#include <cstring>
#include <cmath>
#include <Windows.h>

using namespace std;

int chunkSize = 30;
int cutoff = 100;
vector<CvPoint> points[4];
vector<pair<int, int> > pairs;
IplImage *image, *drawingImage;
char* globalFilename;

inline double sqr(double val)
{
  return val * val;
}

void drawLine(IplImage* image, double tStart, double tEnd, double originX, double originY, double dirX, double dirY)
{
  cvLine(image, cvPoint(originX + tStart * dirX, originY + tStart * dirY), cvPoint(originX + tEnd * dirX, originY + tEnd * dirY), CV_RGB(0, 0, 0), 2, CV_AA);
}

void computeImage(int pos)
{
  cvCopy(image, drawingImage);

  // cut off file ending
  char outFilename[MAX_PATH];
  memset(outFilename, 0, MAX_PATH);
  char* dotPosition = strrchr(globalFilename, '.');
  strncpy(outFilename, globalFilename, dotPosition - globalFilename);
  strcat(outFilename, ".txt");

  FILE* file = fopen(outFilename, "w");
  if(!file)
  {
    fprintf(stderr, "Could not open file %s\n", outFilename);
    exit(1);
  }
  int index = 0;
  const int limit = pairs.size() - cutoff;
  while(index < limit)
  {
    double sumX = 0, sumY = 0, sumDiffsX = 0, sumDiffsY = 0;
    const int endIndex = min( index + chunkSize, limit);
    const int effectiveChunkSize = endIndex - index;
    for(int i = index; i < endIndex; ++i)
    {
      const pair<int, int>& indices = pairs[i];
      const CvPoint &p1 = points[0][indices.first], &p2 = points[1][indices.second];
      sumX += p1.x + p2.x;
      sumY += p1.y + p2.y;
      sumDiffsX += p2.x - p1.x;
      sumDiffsY += p2.y - p1.y;
    }
    sumX /= 2 * effectiveChunkSize;
    sumY /= 2 * effectiveChunkSize;
    sumDiffsX /= effectiveChunkSize;
    sumDiffsY /= effectiveChunkSize;

    const double length = sqrt(sqr(sumDiffsX) + sqr(sumDiffsY));

    // compute nearest points of outer lines
    for(int i = 2; i < 4; ++i)
    {
      const vector<CvPoint>& vec = points[i];
      double minDist = DBL_MAX;
      double minT = 0;
      for(vector<CvPoint>::const_iterator j = vec.begin(); j != vec.end(); ++j)
      {
        const double diffX = j->x - sumX;
        const double diffY = j->y - sumY;

        const float t = (diffX * sumDiffsX + diffY * sumDiffsY) / (sqr(sumDiffsX) + sqr(sumDiffsY));
        const float dist = sqrt(sqr(-diffX + sumDiffsX * t) + sqr(-diffY + sumDiffsY * t));
        if(dist < minDist)
        {
          minDist = dist;
          minT = t;
        }
      }
      drawLine(drawingImage, i == 2 ? -0.5 : 0.5, minT, sumX, sumY, sumDiffsX, sumDiffsY);
      // compute length in pixels
      const double len = length * (abs(minT) - 0.5);
      fprintf(file, "%f ", len);
    }
    fprintf(file, "\n");

    index += chunkSize;
  }
  fclose(file);
  cvShowImage("Output", drawingImage);
}

int main(int argc, char* argv[])
{
  printf("Start\n");

  OPENFILENAMEA  ofn;
  char filename[MAX_PATH];
  memset(&ofn, 0, sizeof(OPENFILENAME));
  ofn.lStructSize     = sizeof(OPENFILENAME);
  ofn.lpstrFilter     = "Image Files\0*.jpg;*.png\0\0";   
  ofn.lpstrFile       = filename;
  ofn.nFilterIndex = 1;
  ofn.nMaxFile        = MAX_PATH;
  ofn.lpstrTitle      = "Select the file containing the colored markings";
  ofn.Flags           = OFN_NONETWORKBUTTON |
                        OFN_FILEMUSTEXIST |
                        OFN_HIDEREADONLY;
  if(!GetOpenFileNameA(&ofn))
  {
    fprintf(stderr, "Error getting file name\n");
    // exit(1);
    ofn.lpstrFile = "C:\\temp\\1Ffertig2.png";
  }

  image = cvLoadImage(ofn.lpstrFile);
  if(!image)
  {
    fprintf(stderr, "Error: could not load file\n");
    exit(1);
  }
  globalFilename = ofn.lpstrFile;
  drawingImage = cvCreateImage(cvSize(image->width, image->height), image->depth, image->nChannels);

  const CvPoint dirs[8] = {cvPoint(0, -1), cvPoint(1, -1), cvPoint(1, 0), cvPoint(1, 1), cvPoint(0, 1), cvPoint(-1, 1), cvPoint(-1, 0), cvPoint(-1, -1)};
  ptrdiff_t diffs[8];
  for(int i = 0; i < 8; ++i)
  {
    diffs[i] = image->widthStep * dirs[i].y + image->nChannels * dirs[i].x;
  }

  const unsigned char colors[4][3] = {{255, 0, 0}, {0, 255, 0}, {0, 255, 255}, {0, 0, 255}}; // in BGR format
  

  for(int i = 0; i < 4; ++i)
  {
    for(int x = 0; x < image->width; ++x)
    {
      for(int y = 0; y < image->height; ++y)
      {
        unsigned char* p = (unsigned char*)image->imageData + y * image->widthStep + x * image->nChannels;
        if(memcmp(p, colors[i], image->nChannels) == 0) // found matching pixel
        {
          vector<CvPoint>& pointList = points[i];
          if(!pointList.empty())
          {
            printf("Warning: multiple connected regions of color (%d,%d,%d) at %d,%d", colors[i][2], colors[i][1], colors[i][0], x, y);
          }
          pointList.push_back(cvPoint(x, y));
          memset(p, 0, image->nChannels);
          int index = 0;
          while(index < pointList.size())
          {
            CvPoint currentPoint = pointList[index];
            char* const pCur = image->imageData + currentPoint.y * image->widthStep + currentPoint.x * image->nChannels;
            for(int dir = 0; dir < 8; ++dir)
            {
              char* newP = pCur + diffs[dir];
              if(memcmp(newP, colors[i], image->nChannels) == 0)
              {
                const CvPoint& diffCoordinates = dirs[dir];
                pointList.push_back(cvPoint(currentPoint.x + diffCoordinates.x, currentPoint.y + diffCoordinates.y));
                memset(newP, 0, image->nChannels); // clear pixel to avoid multiple considerations
              }
            }
            ++index;
          }
        }
      }
    }
  }

  // find closest points and put them into an array
  for(int i = 0; i < 2; ++i)
  {
    const vector<CvPoint> &l1 = points[i], &l2 = points[(i + 1) % 2];
    for(vector<CvPoint>::const_iterator j = l1.begin(); j != l1.end(); ++j)
    {
      vector<CvPoint>::const_iterator minDistPoint = l2.begin();
      double minDist = DBL_MAX;
      for(vector<CvPoint>::const_iterator k = l2.begin(); k != l2.end(); ++k)
      {
        const double dist = sqrt(sqr(j->x - k->x) + sqr(j->y - k->y));
        if(dist < minDist)
        {
          minDist = dist;
          minDistPoint = k;
        }
      }
      if(i == 0)
      {
        pairs.push_back(make_pair(j - l1.begin(), minDistPoint - l2.begin()));
      }
      else
      {
        pairs.push_back(make_pair(minDistPoint - l2.begin(), j - l1.begin()));
      }
    }
  }
  sort(pairs.begin(), pairs.end(), greater<pair<int, int>>()); // sort reversed, to start in lower right part of the image

  cvNamedWindow("Output", CV_WINDOW_NORMAL);
  cvCreateTrackbar("Interval", "Output", &chunkSize, 300, computeImage);
  cvCreateTrackbar("Cutoff", "Output", &cutoff, 500, computeImage);

  computeImage(0);

  cvWaitKey();

  // save file
  // cut off file ending
  char outFilename[MAX_PATH];
  memset(outFilename, 0, MAX_PATH);
  char* dotPosition = strrchr(globalFilename, '.');
  strncpy(outFilename, globalFilename, dotPosition - globalFilename);
  strcat(outFilename, "_out.jpg");

  cvSaveImage(outFilename, drawingImage);
}
