# Supplementary material for: Shaping ability of four root canal instrumentation systems in simulated 3D-printed root canal models
Source: PLoS One. 2018 Aug 1;13(8):e0201129. doi: 10.1371/journal.pone.0201129 (PMC6070255; doi:10.1371/journal.pone.0201129)
Supplement: S3 File — (ZIP) [file pone.0201129.s003.zip]

Archive with 3 entries (3 files):
- Executable.exe
- Source code.cpp
- Source code.txt
